# Supplementary material for: Unsuitability of the Oxidation-Reduction Potential Measurement for the Quantification of Fecal Redox Status in Inflammatory Bowel Disease
Source: Biomedicines. 2023 Nov 21;11(12):3107. doi: 10.3390/biomedicines11123107 (PMC10741202; doi:10.3390/biomedicines11123107)
Supplement: Supplementary file 1 [file biomedicines-11-03107-s001.zip]

Archive with 1 entries (1 files):
- biomedicines-2664208-supplementary.pdf
